# Supplementary material for: Examining Associations Between Sociodemographic Characteristics and Ever Breastfed Children, NHANES 1999–2020
Source: Int J Environ Res Public Health. 2025 Mar 14;22(3):428. doi: 10.3390/ijerph22030428 (PMC11942616; doi:10.3390/ijerph22030428)
Supplement: Supplementary file 1 [file ijerph-22-00428-s001.zip]

Archive with 1 entries (1 files):
- ijerph-3169224-supplementary.pdf
